# Supplementary material for: Virtual Clinical Studies to Examine the Probability Distribution of the AUC at Target Tissues Using Physiologically-Based Pharmacokinetic Modeling: Application to Analyses of the Effect of Genetic Polymorphism of Enzymes and Transporters on Irinotecan Induced Side Effects
Source: Pharm Res. 2017 Apr 10;34(8):1584–600. doi: 10.1007/s11095-017-2153-z (PMC5498655; doi:10.1007/s11095-017-2153-z)
Supplement: Supplementary file 16 — (XLSX 16 kb) [file 11095_2017_2153_MOESM11_ESM.xlsx]

## Sheet: Sheet1
	Supplementary Table 5		Frequency of statistical significance in 100 virtual clinical studies for each of the 30 sets of parameters determined using CNM.
	(A) Statistically significant for the forward direction
	Set of parameters ID		1	2	3	4	5	6	7	8	9	10	11	12	13	14	15	16	17	18	19	20	21	22	23	24	25	26	27	28	29	30
	SN-38 plasma conc.	UGT1A1 *1/*1 vs. *1/*28	99	96	92	93	59	76	95	100	100	100	99	99	100	99	83	99	94	92	100	100	100	98	99	79	98	100	99	100	59	98
		UGT1A1 *1/*1 vs. *28/*28	100	100	97	96	72	81	100	100	100	100	100	100	100	100	87	100	98	97	100	100	100	100	100	79	100	100	100	100	75	100
		UGT1A1 *1/*28 vs. *28/*28	66	54	48	44	19	27	63	61	69	69	60	62	64	74	37	71	53	46	78	74	81	65	73	27	55	79	76	76	24	59
		SLCO1B1 521T>C T/T vs. T/C;C/C	18	35	44	36	62	45	47	7	25	34	21	33	7	55	25	51	25	49	15	13	15	39	19	21	14	7	16	9	58	45
	Neutro penia	ABCG2 421C>A C/C vs. C/A;A/A	3	2	2	2	2	3	2	4	5	2	4	3	3	1	2	3	4	2	1	2	1	2	1	3	0	3	3	2	2	3
		ABCG2 421C>A C/C;C/A vs. A/A	1	1	1	0	2	2	1	1	2	1	1	1	2	1	1	3	2	1	1	2	1	1	1	2	1	1	1	2	2	1
		ABCB1 3435C>T C/C vs. C/T;T/T	3	3	5	2	3	4	3	5	5	4	2	3	2	4	1	2	4	4	2	2	2	2	2	16	14	2	11	6	6	3
		ABCB1 3435C>T C/C;C/T vs. T/T	3	3	3	0	8	7	2	5	5	4	0	5	2	3	3	4	4	4	2	1	0	2	6	32	18	4	11	5	11	6
		ABCC2 -24C>T C/C vs. C/T;T/T	1	5	3	1	4	4	2	3	7	3	1	2	1	3	3	2	3	2	3	2	1	2	2	28	18	1	11	3	2	1
		ABCC2 -24C>T C/C;C/T vs. T/T	1	7	5	3	10	11	6	3	8	5	5	4	3	2	5	5	4	3	2	3	2	3	6	34	23	3	14	4	8	4
		SLCO1B1 388A>G A/A vs. A/G;G/G	0	0	0	0	0	0	0	0	0	0	0	0	0	0	0	0	0	0	0	0	0	0	0	0	0	0	0	0	0	0
		SLCO1B1 388A>G A/A;A/G vs. G/G	1	2	0	0	0	1	1	0	1	1	1	1	1	1	0	1	2	0	1	1	2	1	0	1	2	2	1	1	0	1
		SLCO1B1 521T>C T/T vs. T/C;C/C	34	33	41	23	45	32	39	12	32	32	28	31	20	43	24	36	30	44	17	27	23	33	9	21	19	20	18	21	48	35
		SLCO1B1 521T>C T/T;T/C vs. C/C	26	32	34	23	51	34	36	11	34	35	24	34	16	36	19	36	32	35	17	20	20	31	11	21	14	16	16	18	53	33
		UGT1A1 *28 *1/*1 vs. *1/*28;*28/*28	95	90	87	75	54	60	83	91	79	80	95	91	90	94	69	86	85	85	94	92	94	89	99	91	92	97	96	98	60	91
		UGT1A1 *28 *1/*1;*1/*28 vs. *28/*28	88	86	79	61	41	45	86	73	82	80	95	91	81	94	57	89	82	77	92	89	91	89	97	79	84	94	93	98	48	91
	Diarr hea	ABCG2 421C>A C/C vs. C/A;A/A	1	5	3	2	5	2	3	3	2	4	3	1	3	4	2	3	2	3	4	4	4	2	4	0	3	2	0	4	3	3
		ABCG2 421C>A C/C;C/A vs. A/A	0	0	0	0	0	0	1	0	0	0	0	0	0	0	0	0	1	0	0	0	0	0	0	0	0	0	0	0	0	0
		ABCB1 3435C>T C/C vs. C/T;T/T	0	0	0	0	0	0	1	0	0	0	0	0	0	0	0	0	0	0	0	0	0	0	0	0	1	0	0	0	0	0
		ABCB1 3435C>T C/C;C/T vs. T/T	0	2	0	0	2	0	1	0	0	1	0	1	4	0	0	2	0	1	1	4	3	3	0	3	3	0	9	1	0	0
		ABCC2 -24C>T C/C vs. C/T;T/T	0	0	0	0	0	0	0	0	0	1	0	0	1	0	0	0	0	0	0	0	0	0	0	0	2	0	9	1	0	0
		ABCC2 -24C>T C/C;C/T vs. T/T	0	3	0	0	0	1	1	1	5	5	0	0	1	0	0	1	0	0	0	1	0	0	0	1	3	1	17	0	0	1
		SLCO1B1 388A>G A/A vs. A/G;G/G	5	2	3	1	5	3	3	1	0	0	5	3	0	1	2	3	4	4	4	1	2	5	0	3	2	3	0	5	3	0
		SLCO1B1 388A>G A/A;A/G vs. G/G	9	1	3	4	1	3	6	6	4	3	2	4	0	2	3	4	8	5	3	4	4	7	3	3	5	1	1	3	1	1
		SLCO1B1 521T>C T/T vs. T/C;C/C	1	4	1	0	2	2	3	1	2	5	2	0	1	1	2	1	0	0	0	1	2	1	2	2	2	3	1	1	1	1
		SLCO1B1 521T>C T/T;T/C vs. C/C	0	1	1	1	3	2	3	1	2	8	1	1	1	1	1	1	1	1	2	1	2	1	2	0	3	0	2	1	2	4
		UGT1A1 *28 *1/*1 vs. *1/*28;*28/*28	4	41	2	4	17	2	1	2	2	1	9	11	3	10	8	0	1	6	2	3	5	2	15	71	10	42	2	29	13	3
		UGT1A1 *28 *1/*1;*1/*28 vs. *28/*28	2	61	3	10	16	2	4	7	0	6	26	24	6	10	13	3	1	10	1	6	1	0	15	80	14	60	4	57	14	1
		BiliaryIndex	20	67	22	48	54	28	8	53	10	25	26	57	84	41	59	18	3	59	16	32	44	7	48	98	33	91	20	84	53	17
	(B) Statistically significant for the inverse direction
	Set of parameters ID		1	2	3	4	5	6	7	8	9	10	11	12	13	14	15	16	17	18	19	20	21	22	23	24	25	26	27	28	29	30
	SN-38 plasma conc.	UGT1A1 *1/*1 vs. *1/*28	0	0	0	0	0	0	0	0	0	0	0	0	0	0	0	0	0	0	0	0	0	0	0	0	0	0	0	0	0	0
		UGT1A1 *1/*1 vs. *28/*28	0	0	0	0	0	0	0	0	0	0	0	0	0	0	0	0	0	0	0	0	0	0	0	0	0	0	0	0	0	0
		UGT1A1 *1/*28 vs. *28/*28	0	0	0	0	0	0	0	0	0	0	0	0	0	0	0	0	0	0	0	0	0	0	0	0	0	0	0	0	0	0
		SLCO1B1 521T>C T/T vs. T/C;C/C	0	0	0	0	0	0	0	0	0	0	0	0	0	0	0	0	0	0	0	1	0	0	0	0	1	0	0	0	0	0
	Neutro penia	ABCG2 421C>A C/C vs. C/A;A/A	3	2	2	3	1	2	5	1	4	5	6	6	2	2	3	6	4	2	3	4	3	5	5	1	4	2	2	3	1	5
		ABCG2 421C>A C/C;C/A vs. A/A	0	0	0	0	0	0	0	0	0	0	0	0	0	0	0	0	0	0	0	0	0	0	0	0	0	0	0	0	0	0
		ABCB1 3435C>T C/C vs. C/T;T/T	2	1	0	0	0	0	2	1	0	1	1	1	1	2	1	1	0	0	0	0	1	1	0	0	0	0	0	2	0	1
		ABCB1 3435C>T C/C;C/T vs. T/T	3	3	2	3	1	1	1	2	1	2	3	2	2	1	2	1	1	3	3	1	4	2	2	0	0	3	1	2	1	3
		ABCC2 -24C>T C/C vs. C/T;T/T	3	0	0	3	1	0	4	1	1	2	2	3	5	2	2	2	2	2	4	3	2	6	2	0	1	0	0	0	0	1
		ABCC2 -24C>T C/C;C/T vs. T/T	0	0	0	0	0	0	0	0	0	0	0	0	0	0	0	0	0	0	0	0	0	0	0	0	0	0	0	0	0	0
		SLCO1B1 388A>G A/A vs. A/G;G/G	27	37	31	26	46	33	36	11	32	30	28	38	19	31	28	36	28	37	20	24	27	31	18	26	20	21	22	28	49	33
		SLCO1B1 388A>G A/A;A/G vs. G/G	7	9	6	2	7	7	8	3	6	7	11	7	5	6	5	7	6	7	5	5	5	8	3	3	5	4	5	7	6	8
		SLCO1B1 521T>C T/T vs. T/C;C/C	0	0	0	0	0	0	0	0	0	0	0	0	0	0	0	0	0	0	0	0	0	0	1	0	0	0	1	1	0	0
		SLCO1B1 521T>C T/T;T/C vs. C/C	0	0	0	0	0	0	0	0	0	0	0	0	0	0	0	0	0	0	0	0	0	0	0	0	0	0	0	0	0	0
		UGT1A1 *28 *1/*1 vs. *1/*28;*28/*28	0	0	0	0	0	0	0	0	0	0	0	0	0	0	0	0	0	0	0	0	0	0	0	0	0	0	0	0	0	0
		UGT1A1 *28 *1/*1;*1/*28 vs. *28/*28	0	0	0	0	0	0	0	0	0	0	0	0	0	0	0	0	0	0	0	0	0	0	0	0	0	0	0	0	0	0
	Diarr hea	ABCG2 421C>A C/C vs. C/A;A/A	0	0	0	0	0	0	0	0	0	0	0	0	0	0	0	0	0	0	0	0	0	0	0	0	0	0	0	0	0	0
		ABCG2 421C>A C/C;C/A vs. A/A	0	0	0	0	0	0	0	0	0	0	0	0	0	0	0	0	0	0	0	0	0	0	0	0	0	0	0	0	0	0
		ABCB1 3435C>T C/C vs. C/T;T/T	0	0	1	2	5	1	2	2	4	4	3	8	3	4	3	1	12	1	6	1	3	1	7	3	2	5	0	3	2	5
		ABCB1 3435C>T C/C;C/T vs. T/T	0	0	0	0	0	0	0	0	0	0	0	0	0	0	0	0	0	0	0	0	0	0	0	0	0	0	0	0	0	0
		ABCC2 -24C>T C/C vs. C/T;T/T	13	1	7	11	3	2	1	10	2	2	9	17	5	5	9	4	9	15	22	2	4	16	9	4	3	7	0	1	3	1
		ABCC2 -24C>T C/C;C/T vs. T/T	0	0	0	0	0	0	0	0	0	0	0	0	0	0	0	0	0	0	0	0	0	0	0	0	0	0	0	0	0	0
		SLCO1B1 388A>G A/A vs. A/G;G/G	1	0	0	1	5	2	0	1	1	4	1	1	1	0	2	1	1	0	1	1	3	1	1	3	1	1	5	2	1	2
		SLCO1B1 388A>G A/A;A/G vs. G/G	0	0	0	0	0	0	0	0	0	0	0	0	0	0	0	0	0	0	0	0	0	0	0	0	0	0	0	0	0	0
		SLCO1B1 521T>C T/T vs. T/C;C/C	1	0	0	0	0	0	0	0	0	0	0	1	1	2	0	0	0	0	0	0	0	0	0	0	0	0	1	0	0	1
		SLCO1B1 521T>C T/T;T/C vs. C/C	0	0	0	0	0	0	0	0	0	0	0	0	0	0	0	0	0	0	0	0	0	0	0	0	0	0	0	0	0	0
		UGT1A1 *28 *1/*1 vs. *1/*28;*28/*28	1	0	2	1	0	0	1	1	0	0	0	0	0	0	0	0	1	1	1	1	2	1	0	0	0	0	0	0	1	1
		UGT1A1 *28 *1/*1;*1/*28 vs. *28/*28	0	0	0	0	0	0	0	0	0	0	0	0	0	0	0	0	0	0	0	0	0	0	0	0	0	0	0	0	0	0
		BiliaryIndex	0	0	0	0	0	0	0	0	0	0	0	0	0	0	0	0	0	0	0	0	0	0	0	0	0	0	0	0	0	0
